# Supplementary material for: Caesarean Delivery Influences Breast Milk Composition—A Narrative Review
Source: Nutrients. 2026 Jan 9;18(2):207. doi: 10.3390/nu18020207 (PMC12844672; doi:10.3390/nu18020207)
Supplement: Supplementary file 1 [file nutrients-18-00207-s001.zip]

Archive with 1 entries (1 files):
- nutrients-4066231-supplementary.xlsx
